# Supplementary material for: Fibroblast hierarchy dynamics during mammary gland morphogenesis and tumorigenesis
Source: EMBO J. 2025 Apr 11;44(11):3266–300. doi: 10.1038/s44318-025-00422-3 (PMC12130467; doi:10.1038/s44318-025-00422-3)
Supplement: Supplementary file 2 — Data Set EV1 [file 44318_2025_422_MOESM2_ESM.xlsx]

## Sheet: Sheet1
Dataset EV1. Top marker genes for C0-C7 (development)
p_val	avg_log2FC	pct.1	pct.2	p_val_adj	cluster	gene
0	2.45602	0.903	0.455	0	0	Igfbp5
0	2.24575	0.963	0.48	0	0	Pi16
0	2.0121	0.975	0.438	0	0	Anxa3
0	1.97796	0.92	0.297	0	0	Sema3c
0	1.61507	0.632	0.123	0	0	Smpd3
0	1.5926	0.536	0.052	0	0	Akr1c18
0	1.57638	0.595	0.154	0	0	Gan
0	1.47106	0.507	0.088	0	0	Sbsn
0	1.43975	0.83	0.271	0	0	Dpp4
0	1.43953	0.65	0.226	0	0	Osr2
0	1.42737	0.765	0.308	0	0	Cd55
0	1.41058	0.894	0.405	0	0	Ackr3
0	1.40139	0.976	0.764	0	0	Ugdh
0	1.3609	0.679	0.121	0	0	Efhd1
0	1.31544	0.966	0.673	0	0	Cd248
0	1.29474	0.953	0.633	0	0	Prss23
0	1.29183	0.892	0.474	0	0	Creb5
0	1.26054	0.706	0.2	0	0	Tmem100
0	1.22899	0.95	0.587	0	0	Timp3
0	1.22068	0.998	0.971	0	0	Timp2
0	1.20392	0.974	0.687	0	0	Ifi27l2a
0	1.18353	0.971	0.612	0	0	Ly6c1
0	1.18057	0.459	0.094	0	0	Il33
0	1.16806	0.44	0.045	0	0	Aldh1a3
0	1.15535	0.892	0.523	0	0	Emilin2
0	1.14522	0.59	0.224	0	0	Gm12840
0	1.14485	0.842	0.444	0	0	Scara5
0	1.12521	0.68	0.235	0	0	Slco3a1
0	1.1056	0.707	0.29	0	0	Thbd
0	1.09613	0.588	0.125	0	0	Mgll
0	2.25123	0.814	0.369	0	1	Mmp3
0	2.21223	0.436	0.076	0	1	Fabp4
0	2.16349	0.603	0.281	0	1	Mgp
0	1.86481	0.947	0.622	0	1	Postn
0	1.69678	0.933	0.716	0	1	Lpl
0	1.60265	0.682	0.336	0	1	Lox
0	1.52861	0.747	0.162	0	1	Cdh11
0	1.50067	0.966	0.699	0	1	Col4a1
0	1.48625	0.915	0.505	0	1	Col4a2
0	1.46958	0.898	0.328	0	1	Col15a1
0	1.44688	0.845	0.551	0	1	Ctsk
0	1.44008	0.609	0.227	0	1	Serpine1
0	1.41009	0.775	0.284	0	1	Gpm6b
0	1.39398	0.616	0.242	0	1	Thbs1
0	1.30431	0.716	0.243	0	1	Sparcl1
0	1.29422	0.255	0.033	0	1	Rgs2
0	1.28817	0.531	0.094	0	1	Mdk
0	1.28293	0.676	0.222	0	1	Col18a1
0	1.27854	0.939	0.577	0	1	Bgn
0	1.26002	0.608	0.254	0	1	Plin2
0	1.24472	0.744	0.321	0	1	Palld
0	1.2071	0.99	0.935	0	1	Lum
0	1.18726	0.5	0.063	0	1	Slit2
0	1.17026	0.244	0.013	0	1	Crabp1
0	1.16976	0.548	0.216	0	1	Crispld2
0	1.16522	0.405	0.153	0	1	Mfap4
0	1.14404	0.633	0.371	0	1	Cebpb
0	1.14274	0.494	0.191	0	1	Hsd11b1
0	1.09418	0.819	0.559	0	1	Cpxm1
0	1.09116	0.41	0.025	0	1	Hc
0	3.44926	0.496	0.051	0	2	Thbs4
0	3.12754	0.83	0.084	0	2	Myoc
0	2.4087	0.736	0.212	0	2	Cilp
0	2.29358	0.711	0.117	0	2	Hmcn2
0	1.83963	0.619	0.087	0	2	Angptl1
0	1.76575	0.694	0.173	0	2	Tgfbi
0	1.56076	0.834	0.408	0	2	Smoc2
0	1.53876	0.868	0.474	0	2	Abca8a
0	1.38348	0.253	0.016	0	2	Col8a1
0	1.33467	0.839	0.488	0	2	Ltbp4
0	1.26799	0.963	0.688	0	2	Gpx3
0	1.20263	0.843	0.604	0	2	Gadd45g
0	1.19002	0.705	0.347	0	2	Pcsk6
0	1.04483	0.945	0.767	0	2	Pcolce
0	1.01014	0.423	0.127	0	2	Abca8b
0	0.971248	0.959	0.811	0	2	Fbln2
0	0.946807	0.962	0.859	0	2	Cebpd
0	0.9005	0.521	0.241	0	2	Crip2
0	0.897173	0.558	0.302	0	2	Agap1
0	0.890309	1	0.996	0	2	Gsn
0	0.882502	0.78	0.582	0	2	Sdc2
0	0.8253	0.947	0.845	0	2	Tnxb
0	0.787276	0.787	0.558	0	2	Ace
0	0.735479	0.948	0.826	0	2	Itih5
0	0.735463	0.903	0.64	0	2	Fndc1
0	0.730051	0.873	0.77	0	2	Hspg2
0	0.713611	0.685	0.475	0	2	Prelp
0	0.705581	0.9	0.782	0	2	Gstm1
0	0.70315	0.166	0.011	0	2	Adamtsl2
0	0.69614	0.844	0.72	0	2	Nfia
0	2.46174	0.72	0.26	0	3	Apoe
0	2.15298	0.646	0.114	0	3	Gdf10
0	2.05967	0.755	0.27	0	3	Gas6
0	1.87611	0.972	0.683	0	3	Igfbp7
0	1.78284	0.951	0.888	0	3	Cst3
0	1.76802	0.453	0.125	0	3	Fmo2
0	1.62102	0.445	0.111	0	3	F3
0	1.60868	0.651	0.208	0	3	C2
0	1.50142	0.884	0.54	0	3	Cygb
0	1.49477	0.41	0.144	0	3	Igfbp3
0	1.48567	0.447	0.061	0	3	Tmem176b
0	1.4474	0.853	0.556	0	3	Cxcl12
0	1.44551	0.482	0.059	0	3	Clec11a
0	1.39474	0.6	0.312	0	3	Inmt
0	1.30784	0.616	0.384	0	3	C4b
0	1.27594	0.35	0.041	0	3	Tmem176a
0	1.27042	0.561	0.194	0	3	Chrdl1
0	1.26561	0.456	0.042	0	3	Vit
0	1.23312	0.668	0.275	0	3	Steap4
0	1.17969	0.999	0.997	0	3	Fth1
0	1.07196	0.354	0.051	0	3	Meox2
0	1.06476	0.519	0.249	0	3	Cfh
0	1.04947	1	0.996	0	3	Gsn
0	1.02314	0.718	0.477	0	3	Fbln1
0	1.01863	0.495	0.235	0	3	Cp
0	0.984533	0.31	0.088	0	3	Vtn
0	0.98363	0.348	0.088	0	3	Tspan11
0	0.976338	0.349	0.129	0	3	Ccl19
0	0.961476	0.303	0.05	0	3	Cpe
0	0.947028	0.562	0.36	0	3	Sned1
0	1.59112	0.243	0.059	0	4	Csn1s1
1.03165e-282	0.843202	0.173	0.033	2.1318e-278	4	Csn3
5.27737e-269	1.82917	0.272	0.081	1.09052e-264	4	Csn2
6.5623e-265	1.48013	0.243	0.066	1.35603e-260	4	Csn1s2a
9.59755e-262	0.63675	0.141	0.024	1.98324e-257	4	Glycam1
8.8916e-258	2.0342	0.257	0.076	1.83736e-253	4	Wap
3.29233e-245	0.610764	0.972	0.931	6.80327e-241	4	Clec3b
1.6682e-233	1.07309	0.222	0.061	3.44717e-229	4	Csn1s2b
1.21271e-221	1.28523	0.999	0.989	2.50595e-217	4	Gm42418
1.34167e-190	1.01686	0.827	0.645	2.77243e-186	4	Pi16
1.16647e-174	0.698987	0.94	0.93	2.41039e-170	4	Mfap5
5.29907e-163	0.528645	0.921	0.937	1.095e-158	4	Rnase4
5.71052e-157	1.1484	0.656	0.512	1.18002e-152	4	Lars2
1.80305e-154	0.64916	0.861	0.73	3.72582e-150	4	Efemp1
9.58028e-142	1.04141	0.639	0.489	1.97967e-137	4	AY036118
2.03631e-137	0.643712	0.974	0.956	4.20783e-133	4	Igfbp6
3.6133e-134	0.528276	0.965	0.93	7.46653e-130	4	Fbn1
6.02289e-134	0.527525	0.269	0.116	1.24457e-129	4	Cdc42ep2
8.97176e-122	0.498993	0.944	0.929	1.85392e-117	4	Nid1
1.42182e-121	0.454014	0.941	0.911	2.93804e-117	4	Marcks
1.84611e-119	0.379764	0.989	0.997	3.81481e-115	4	mt-Co2
3.128e-117	0.572094	0.847	0.786	6.4637e-113	4	Tgfbr2
3.98e-113	0.410309	0.967	0.982	8.22427e-109	4	mt-Nd2
3.65562e-110	0.586832	0.837	0.756	7.55398e-106	4	Col14a1
9.07718e-101	0.558656	0.843	0.776	1.87571e-96	4	Cd248
3.50993e-96	0.355749	0.994	0.999	7.25291e-92	4	mt-Co3
2.34421e-95	0.788286	0.606	0.466	4.84408e-91	4	Cd55
3.4075e-93	0.511218	0.881	0.851	7.04125e-89	4	Cd34
6.80998e-93	0.463365	0.861	0.743	1.40722e-88	4	Prss23
2.15149e-91	0.74601	0.651	0.516	4.44584e-87	4	Sema3c
3.51602e-90	0.433631	0.967	0.915	7.2655e-86	4	Fn1
0	3.6931	0.961	0.029	0	5	Stmn1
0	3.08809	0.453	0.003	0	5	Hist1h2ap
0	2.7587	0.655	0.004	0	5	Top2a
0	2.57848	0.733	0.003	0	5	Mki67
0	2.47795	0.573	0.003	0	5	Ube2c
0	2.46585	0.7	0.001	0	5	Cenpf
0	2.29141	0.749	0.051	0	5	Cks2
0	2.29062	0.593	0.006	0	5	Prc1
0	2.18494	0.739	0.004	0	5	Birc5
0	2.17907	0.648	0.011	0	5	Cenpa
0	2.15446	0.671	0.002	0	5	Pclaf
0	1.91826	0.632	0.005	0	5	Ccnb2
0	1.86902	0.638	0.003	0	5	Tpx2
0	1.86142	0.671	0.069	0	5	Smc2
0	1.70322	0.492	0.004	0	5	Cdc20
0	1.69144	0.603	0.006	0	5	Cdca8
0	1.6561	0.564	0.005	0	5	Cenpe
0	1.61986	0.586	0.002	0	5	Cdca3
0	1.54462	0.489	0.003	0	5	Cdk1
0	1.52751	0.518	0.001	0	5	Ccna2
0	1.51554	0.557	0.004	0	5	Racgap1
0	1.45968	0.492	0	0	5	Hmmr
0	1.45189	0.326	0.001	0	5	Hist1h1b
0	1.4475	0.502	0.001	0	5	Pbk
0	1.33374	0.541	0.005	0	5	Spc24
0	1.30851	0.362	0.001	0	5	Ccnb1
0	1.2822	0.495	0.003	0	5	Kif23
0	1.24766	0.524	0.006	0	5	Anln
0	1.24469	0.489	0.003	0	5	Spc25
0	1.23303	0.528	0.005	0	5	Lockd
0	2.69915	0.473	0.004	0	6	Spp1
0	2.14152	0.527	0.017	0	6	Rasgrp2
0	1.50034	0.342	0.006	0	6	Smim41
0	1.46587	0.274	0	0	6	Tenm2
0	1.0274	0.178	0.001	0	6	Ccl9
0	0.896023	0.178	0.002	0	6	Shisa3
0	0.704224	0.123	0.001	0	6	Reln
0	0.608633	0.103	0	0	6	Col2a1
2.78928e-306	1.68482	0.144	0.002	5.76378e-302	6	Angptl7
6.54246e-291	1.06721	0.247	0.006	1.35193e-286	6	Foxd2os
6.17058e-228	0.689609	0.151	0.003	1.27509e-223	6	Col26a1
2.85389e-224	0.669236	0.137	0.002	5.89728e-220	6	Foxd1
5.76449e-197	2.60504	0.74	0.086	1.19117e-192	6	Vit
2.08559e-196	2.15539	0.575	0.049	4.30966e-192	6	Cpxm2
1.55865e-180	0.928221	0.212	0.007	3.22079e-176	6	Nrxn2
1.03325e-179	1.6284	0.363	0.021	2.1351e-175	6	Kcnk2
8.69613e-176	2.57364	0.705	0.089	1.79697e-171	6	Vwa1
5.46513e-151	1.41807	0.342	0.022	1.12931e-146	6	Sdc3
9.95849e-143	0.494675	0.116	0.003	2.05782e-138	6	Trpm6
1.78782e-137	0.832218	0.199	0.008	3.69435e-133	6	Cdh19
4.36902e-126	3.11642	0.932	0.261	9.02815e-122	6	Cp
5.47656e-125	1.60161	0.452	0.047	1.13168e-120	6	Gfra1
5.74687e-120	1.45184	0.288	0.02	1.18753e-115	6	Foxs1
1.20021e-112	1.33683	0.185	0.009	2.48012e-108	6	Dlk1
4.04325e-98	5.00787	1	0.713	8.35497e-94	6	Apod
9.13941e-95	2.38274	0.623	0.122	1.88857e-90	6	Matn2
1.09055e-92	1.06873	0.233	0.016	2.25352e-88	6	Sorcs2
3.28253e-90	1.97129	1	0.999	6.78303e-86	6	Dcn
5.70206e-88	1.89749	0.493	0.077	1.17827e-83	6	Cpe
1.77517e-87	2.58261	0.979	0.471	3.66821e-83	6	Smoc2
0	5.26076	0.687	0.037	0	7	Ctla2a
0	3.78769	0.817	0.003	0	7	Pappa2
0	3.18604	0.954	0.023	0	7	Prlr
0	2.2903	0.702	0.005	0	7	Lgr5
0	1.53759	0.489	0.013	0	7	Stc1
0	1.33955	0.344	0.006	0	7	Agt
0	1.16137	0.473	0.013	0	7	Lgi1
0	1.04056	0.244	0.001	0	7	Moxd1
0	0.914504	0.336	0.001	0	7	A2m
0	0.907235	0.313	0.001	0	7	Egfl6
0	0.860361	0.153	0	0	7	Pnoc
0	0.822985	0.282	0.001	0	7	Rxfp1
0	0.613511	0.244	0.002	0	7	Palmd
0	0.456213	0.13	0	0	7	Acan
0	0.322677	0.137	0	0	7	Ncam2
0	0.294657	0.107	0	0	7	D630039A03Rik
0	0.272132	0.122	0	0	7	Dcx
7.33443e-269	2.47685	0.855	0.073	1.51559e-264	7	Emb
1.11018e-245	3.42694	0.863	0.083	2.29408e-241	7	Ptn
1.7743e-239	0.370149	0.168	0.003	3.66641e-235	7	Lepr
3.9776e-226	0.582585	0.198	0.004	8.2193e-222	7	Aldh1a2
1.98461e-220	0.322783	0.115	0.001	4.101e-216	7	Pgm5
1.3738e-204	0.673615	0.221	0.006	2.83881e-200	7	Zdbf2
5.62605e-192	1.28321	0.511	0.035	1.16257e-187	7	Ptgfr
7.22204e-178	0.277273	0.145	0.003	1.49236e-173	7	Sema3f
6.06009e-152	0.50295	0.237	0.009	1.25226e-147	7	Mrvi1
8.40374e-152	0.363392	0.153	0.004	1.73655e-147	7	Pde1c
1.56928e-148	1.67403	0.672	0.076	3.24275e-144	7	Cpe
3.79333e-146	1.20366	0.221	0.008	7.83854e-142	7	Dlk1
5.77597e-145	0.263922	0.145	0.004	1.19355e-140	7	Gm5084
