# Supplementary material for: Fibroblast hierarchy dynamics during mammary gland morphogenesis and tumorigenesis
Source: EMBO J. 2025 Apr 11;44(11):3266–300. doi: 10.1038/s44318-025-00422-3 (PMC12130467; doi:10.1038/s44318-025-00422-3)
Supplement: Supplementary file 3 — Data Set EV2 [file 44318_2025_422_MOESM3_ESM.xlsx]

## Sheet: Sheet1
Dataset EV2. Top DEG in CD34high vs CD34low stroma (FVB/NJ)
Gene ID	Symbol	Chr	Length	Description	Type	logFC	AveExpr	t	P.Value	adj.P.Val	B	Direction
12836	Col7a1	chr9	9198	collagen, type VII, alpha 1	protein-coding	-6.73504	5.61629	-43.9098	2.34664e-13	3.39418e-09	20.385	Down-regulated
11745	Anxa3	chr5	1597	annexin A3	protein-coding	5.1685	7.3651	33.7323	3.79047e-12	1.23119e-08	18.466	Up-regulated
18133	Ccn3	chr15	2366	cellular communication network factor 3	protein-coding	5.13111	5.01796	34.5379	2.95618e-12	1.23119e-08	18.4222	Up-regulated
74116	Pi16	chr17	2245	peptidase inhibitor 16	protein-coding	4.58193	10.0601	33.0869	4.6455e-12	1.23119e-08	18.2433	Up-regulated
19735	Rgs2	chr1	3009	regulator of G-protein signaling 2	protein-coding	-4.32191	6.19652	-32.741	5.18899e-12	1.23119e-08	18.1735	Down-regulated
98363	Efhd1	chr1	1805	EF hand domain containing 1	protein-coding	4.55258	6.77985	32.0412	6.51355e-12	1.23119e-08	17.9634	Up-regulated
14062	F2r	chr13	3296	coagulation factor II (thrombin) receptor	protein-coding	-4.77949	6.49242	-31.2363	8.51211e-12	1.23119e-08	17.7012	Down-regulated
320563	Islr2	chr9	4993	immunoglobulin superfamily containing leucine-rich repeat 2	protein-coding	4.84085	5.55399	31.2588	8.44786e-12	1.23119e-08	17.6341	Up-regulated
56847	Aldh1a3	chr7	3401	aldehyde dehydrogenase family 1, subfamily A3	protein-coding	6.66804	5.50154	31.5813	7.5834e-12	1.23119e-08	17.516	Up-regulated
16164	Il13ra1	chrX	3686	interleukin 13 receptor, alpha 1	protein-coding	3.91668	6.12749	30.0863	1.26267e-11	1.52194e-08	17.3321	Up-regulated
15139	Hc	chr2	5448	hemolytic complement	protein-coding	-4.87994	4.35121	-30.2784	1.181e-11	1.52194e-08	17.1445	Down-regulated
12819	Col15a1	chr4	5319	collagen, type XV, alpha 1	protein-coding	-3.65944	9.41673	-29.3063	1.66391e-11	1.61075e-08	17.0652	Down-regulated
64706	Scube1	chr15	7824	signal peptide, CUB domain, EGF-like 1	protein-coding	-6.74967	4.08282	-32.0893	6.41151e-12	1.23119e-08	17.059	Down-regulated
329872	Frem1	chr4	9581	Fras1 related extracellular matrix protein 1	protein-coding	-3.67454	6.50062	-28.884	1.93783e-11	1.61075e-08	16.9315	Down-regulated
27226	Pla2g7	chr17	1915	phospholipase A2, group VII (platelet-activating factor acetylhydrolase, plasma)	protein-coding	-6.76081	5.34521	-29.5379	1.5319e-11	1.61075e-08	16.9068	Down-regulated
268780	Egflam	chr15	4778	EGF-like, fibronectin type III and laminin G domains	protein-coding	-4.59566	5.65191	-28.7911	2.00452e-11	1.61075e-08	16.8623	Down-regulated
13136	Cd55	chr1	2527	CD55 molecule, decay accelerating factor for complement	protein-coding	4.09583	7.20579	28.5266	2.20837e-11	1.61575e-08	16.8044	Up-regulated
20348	Sema3c	chr5	4956	sema domain, immunoglobulin domain (Ig), short basic domain, secreted, (semaphorin) 3C	protein-coding	4.81046	8.83157	28.4951	2.23416e-11	1.61575e-08	16.7844	Up-regulated
12817	Col13a1	chr10	2900	collagen, type XIII, alpha 1	protein-coding	-5.53044	4.33107	-29.2501	1.69781e-11	1.61075e-08	16.7288	Down-regulated
58994	Smpd3	chr8	5148	sphingomyelin phosphodiesterase 3, neutral	protein-coding	5.48517	6.05929	28.1295	2.55833e-11	1.64912e-08	16.6125	Up-regulated
80981	Arl4d	chr11	1382	ADP-ribosylation factor-like 4D	protein-coding	3.63004	6.10088	27.9497	2.73637e-11	1.64912e-08	16.5891	Up-regulated
282619	Sbsn	chr7	2286	suprabasin	protein-coding	5.3566	4.41506	28.8284	1.97744e-11	1.61075e-08	16.5854	Up-regulated
59289	Ackr2	chr9	2784	atypical chemokine receptor 2	protein-coding	4.14874	4.52595	28.141	2.54746e-11	1.64912e-08	16.5349	Up-regulated
330908	Opcml	chr9	6002	opioid binding protein/cell adhesion molecule-like	protein-coding	3.87657	6.01411	27.6404	3.07518e-11	1.72062e-08	16.4718	Up-regulated
98660	Atp1a2	chr1	6227	ATPase, Na+/K+ transporting, alpha 2 polypeptide	protein-coding	-4.30033	5.08557	-27.6252	3.09293e-11	1.72062e-08	16.4306	Down-regulated
107589	Mylk	chr16	7809	myosin, light polypeptide kinase	protein-coding	-4.55391	4.14513	-27.9888	2.69655e-11	1.64912e-08	16.4105	Down-regulated
12763	Cmah	chr13	9755	cytidine monophospho-N-acetylneuraminic acid hydroxylase	protein-coding	3.76295	6.60427	27.227	3.60149e-11	1.76514e-08	16.3247	Up-regulated
17313	Mgp	chr6	599	matrix Gla protein	protein-coding	-3.86373	7.60853	-27.1068	3.77259e-11	1.76514e-08	16.2814	Down-regulated
18128	Notch1	chr2	9489	notch 1	protein-coding	-3.44243	4.8851	-27.1475	3.71364e-11	1.76514e-08	16.2711	Down-regulated
71461	Ptk7	chr17	4255	PTK7 protein tyrosine kinase 7	protein-coding	-3.36174	5.29105	-27.0157	3.90799e-11	1.76641e-08	16.2363	Down-regulated
108897	Aif1l	chr2	2953	allograft inflammatory factor 1-like	protein-coding	4.53191	5.08489	26.9272	4.04474e-11	1.77282e-08	16.1492	Up-regulated
240753	Plekha6	chr1	7457	pleckstrin homology domain containing, family A member 6	protein-coding	-3.74727	6.16483	-26.7593	4.31877e-11	1.80333e-08	16.1452	Down-regulated
69553	Ripor3	chr2	2935	RIPOR family member 3	protein-coding	-4.83583	3.90418	-27.4868	3.26019e-11	1.7465e-08	16.1428	Down-regulated
99439	Duox1	chr2	5267	dual oxidase 1	protein-coding	5.38677	4.70285	27.0995	3.78314e-11	1.76514e-08	16.0863	Up-regulated
17380	Mme	chr3	4240	membrane metallo endopeptidase	protein-coding	-3.3653	6.15969	-26.5922	4.61167e-11	1.80333e-08	16.0819	Down-regulated
74488	Lrrc15	chr16	5308	leucine rich repeat containing 15	protein-coding	-3.34793	6.03934	-26.5772	4.63905e-11	1.80333e-08	16.0759	Down-regulated
13610	S1pr3	chr13	4484	sphingosine-1-phosphate receptor 3	protein-coding	-3.14833	5.50912	-26.5176	4.74945e-11	1.80333e-08	16.0498	Down-regulated
12291	Cacna1g	chr11	8223	calcium channel, voltage-dependent, T type, alpha 1G subunit	protein-coding	-3.27666	6.77697	-26.3943	4.9871e-11	1.80333e-08	16.0053	Down-regulated
12822	Col18a1	chr10	5791	collagen, type XVIII, alpha 1	protein-coding	-3.04878	8.61542	-26.2086	5.36978e-11	1.82041e-08	15.9303	Down-regulated
21687	Tek	chr4	4654	TEK receptor tyrosine kinase	protein-coding	4.00846	7.11021	26.1923	5.4049e-11	1.82041e-08	15.9242	Up-regulated
13617	Ednra	chr8	3643	endothelin receptor type A	protein-coding	-4.17145	5.29341	-26.1891	5.4119e-11	1.82041e-08	15.9035	Down-regulated
18008	Nes	chr3	6126	nestin	protein-coding	-5.18143	4.05678	-26.6848	4.44682e-11	1.80333e-08	15.8938	Down-regulated
21385	Tbx2	chr11	3562	T-box 2	protein-coding	-4.54472	4.07942	-26.4503	4.87766e-11	1.80333e-08	15.8662	Down-regulated
21923	Tnc	chr4	7100	tenascin C	protein-coding	-4.30462	5.1312	-25.9643	5.92306e-11	1.88304e-08	15.8077	Down-regulated
67603	Dusp6	chr10	2797	dual specificity phosphatase 6	protein-coding	-3.8864	4.94428	-25.8838	6.11885e-11	1.88304e-08	15.7812	Down-regulated
12288	Cacna1c	chr6	9053	calcium channel, voltage-dependent, L type, alpha 1C subunit	protein-coding	-4.69032	4.15672	-26.1105	5.58498e-11	1.83594e-08	15.7418	Down-regulated
18606	Enpp2	chr15	3398	ectonucleotide pyrophosphatase/phosphodiesterase 2	protein-coding	-3.67671	6.90151	-25.7289	6.51555e-11	1.93722e-08	15.7388	Down-regulated
13482	Dpp4	chr2	6301	dipeptidylpeptidase 4	protein-coding	4.47154	8.18755	25.6158	6.82317e-11	1.93722e-08	15.6924	Up-regulated
24063	Spry1	chr3	2490	sprouty RTK signaling antagonist 1	protein-coding	-3.61938	5.5926	-25.6077	6.84571e-11	1.93722e-08	15.6873	Down-regulated
76933	Ifi27l2a	chr12	463	interferon, alpha-inducible protein 27 like 2A	protein-coding	3.24626	6.00248	25.4736	7.23243e-11	1.93722e-08	15.6343	Up-regulated
