# Supplementary material for: Fibroblast hierarchy dynamics during mammary gland morphogenesis and tumorigenesis
Source: EMBO J. 2025 Apr 11;44(11):3266–300. doi: 10.1038/s44318-025-00422-3 (PMC12130467; doi:10.1038/s44318-025-00422-3)
Supplement: Supplementary file 4 — Data Set EV3 [file 44318_2025_422_MOESM4_ESM.xlsx]

## Sheet: Sheet1
Dataset EV3. Top DEG in CD34+ vs CD34- CAFs (raGFP-Wnt1)
Gene ID	Symbol	Chr	Length	Description	Type	logFC	AveExpr	t	P.Value	adj.P.Val	B	Direction
20255	Scg3	chr9	2207	secretogranin III	protein-coding	3.53002	5.7709	24.0984	6.09364e-22	8.63591e-18	39.2058	Up-regulated
13482	Dpp4	chr2	6301	dipeptidylpeptidase 4	protein-coding	2.97514	6.62367	22.6341	3.87215e-21	2.74381e-17	37.7505	Up-regulated
56429	Dpt	chr1	1636	dermatopontin	protein-coding	2.4897	9.67728	20.9479	3.8836e-20	1.83461e-16	35.6979	Up-regulated
14205	Vegfd	chrX	1876	vascular endothelial growth factor D	protein-coding	2.5939	6.02103	19.4092	3.68238e-19	1.30467e-15	33.4051	Up-regulated
17926	Myoc	chr1	2080	myocilin	protein-coding	4.64161	1.98539	19.1807	5.20972e-19	1.47664e-15	31.3491	Up-regulated
12389	Cav1	chr6	2767	caveolin 1, caveolae protein	protein-coding	2.67053	5.60447	17.9162	3.7929e-18	7.92281e-15	31.0943	Up-regulated
12490	Cd34	chr1	2621	CD34 antigen	protein-coding	3.49977	7.96486	25.2363	1.16101e-17	1.88309e-14	29.9848	Up-regulated
213945	Col28a1	chr6	4230	collagen, type XXVIII, alpha 1	protein-coding	2.92884	4.96191	17.2169	1.19587e-17	1.88309e-14	29.788	Up-regulated
94332	Cadm3	chr1	4159	cell adhesion molecule 3	protein-coding	4.31126	4.43889	17.8969	3.91333e-18	7.92281e-15	29.4512	Up-regulated
268977	Ltbp1	chr17	8137	latent transforming growth factor beta binding protein 1	protein-coding	2.1367	7.07007	16.7114	2.80909e-17	3.61913e-14	29.3471	Up-regulated
18553	Pcsk6	chr7	4298	proprotein convertase subtilisin/kexin type 6	protein-coding	2.45064	5.54169	16.7682	2.54955e-17	3.61322e-14	29.31	Up-regulated
17067	Ly6c1	chr15	1647	lymphocyte antigen 6 complex, locus C1	protein-coding	2.40686	7.23923	17.9097	3.63068e-16	4.28783e-13	26.908	Up-regulated
20750	Spp1	chr5	1658	secreted phosphoprotein 1	protein-coding	-2.25683	7.71548	-16.6238	7.74902e-16	7.84423e-13	26.1564	Down-regulated
12266	C3	chr17	5133	complement component 3	protein-coding	1.80477	10.1526	14.7266	9.92121e-16	9.37356e-13	25.8722	Up-regulated
83453	Chrdl1	chrX	6771	chordin-like 1	protein-coding	3.22124	4.37462	15.7504	7.53331e-16	7.84423e-13	25.6268	Up-regulated
20198	S100a4	chr3	499	S100 calcium binding protein A4	protein-coding	2.33202	5.56584	15.1622	1.75627e-15	1.55561e-12	25.2481	Up-regulated
12268	C4b	chr17	5394	complement component 4B (Chido blood group)	protein-coding	1.66053	9.26491	13.9873	4.11199e-15	3.42795e-12	24.4749	Up-regulated
14734	Gpc3	chrX	2269	glypican 3	protein-coding	1.63178	8.2722	13.8419	5.47403e-15	4.30989e-12	24.193	Up-regulated
56847	Aldh1a3	chr7	3401	aldehyde dehydrogenase family 1, subfamily A3	protein-coding	2.31846	5.6437	14.5638	5.9743e-15	4.4562e-12	24.0516	Up-regulated
23928	Lamc3	chr2	5930	laminin gamma 3	protein-coding	-1.90536	7.18109	-14.5376	8.73506e-15	6.18966e-12	23.7863	Down-regulated
11745	Anxa3	chr5	1597	annexin A3	protein-coding	1.57302	7.45837	13.2232	1.89576e-14	1.22121e-11	22.9645	Up-regulated
16560	Kif1a	chr1	8257	kinesin family member 1A	protein-coding	-1.80031	5.71962	-13.1838	2.05454e-14	1.26595e-11	22.8694	Down-regulated
244867	Arhgap20	chr9	6364	Rho GTPase activating protein 20	protein-coding	2.68853	4.30171	13.2496	1.79633e-14	1.21227e-11	22.6213	Up-regulated
14962	Cfb	chr17	2747	complement factor B	protein-coding	1.81018	7.49246	13.6725	3.5529e-14	2.09799e-11	22.399	Up-regulated
244810	AW551984	chr9	4419	expressed sequence AW551984	protein-coding	2.05079	5.24462	12.7945	4.59284e-14	2.60359e-11	22.0404	Up-regulated
21973	Top2a	chr11	5217	topoisomerase (DNA) II alpha	protein-coding	2.31819	3.83622	12.6905	5.71084e-14	3.11285e-11	21.714	Up-regulated
107652	Uap1	chr1	2283	UDP-N-acetylglucosamine pyrophosphorylase 1	protein-coding	1.47923	8.22995	12.5162	8.24954e-14	4.33009e-11	21.5059	Up-regulated
20361	Sema7a	chr9	3275	sema domain, immunoglobulin domain (Ig), and GPI membrane anchor, (semaphorin) 7A	protein-coding	-1.56107	6.75616	-12.3474	1.18164e-13	5.98079e-11	21.1556	Down-regulated
17385	Mmp11	chr10	2247	matrix metallopeptidase 11	protein-coding	-1.57875	6.37791	-12.3301	1.22619e-13	5.99227e-11	21.1187	Down-regulated
100689	Spon2	chr5	2237	spondin 2, extracellular matrix protein	protein-coding	2.17184	6.36466	15.2405	1.93239e-13	8.19031e-11	20.8589	Up-regulated
66222	Serpinb1a	chr13	1918	serine (or cysteine) peptidase inhibitor, clade B, member 1a	protein-coding	1.84608	5.01779	12.1944	1.6413e-13	7.57941e-11	20.8071	Up-regulated
21824	Thbd	chr2	3718	thrombomodulin	protein-coding	1.42878	7.04718	12.1705	1.72842e-13	7.65472e-11	20.7729	Up-regulated
17345	Mki67	chr7	10075	antigen identified by monoclonal antibody Ki 67	protein-coding	2.11251	4.60255	12.1898	1.65793e-13	7.57941e-11	20.7583	Up-regulated
625018	C4a	chr17	5361	complement component 4A (Rodgers blood group)	protein-coding	1.84116	5.40039	12.1063	1.9859e-13	8.19031e-11	20.6189	Up-regulated
18196	Nsg1	chr5	2140	neuron specific gene family member 1	protein-coding	1.78503	5.16338	12.0978	2.02273e-13	8.19031e-11	20.6093	Up-regulated
18606	Enpp2	chr15	3398	ectonucleotide pyrophosphatase/phosphodiesterase 2	protein-coding	1.63408	5.75288	12.0634	2.1794e-13	8.57958e-11	20.5514	Up-regulated
217344	Rhbdf2	chr11	3934	rhomboid 5 homolog 2	protein-coding	-2.25254	4.01316	-11.8891	3.18812e-13	1.22114e-10	20.0373	Down-regulated
18788	Serpinb2	chr1	2047	serine (or cysteine) peptidase inhibitor, clade B, member 2	protein-coding	2.91575	1.72611	14.2931	3.83724e-13	1.39439e-10	19.8764	Up-regulated
228911	Tshz2	chr2	5113	teashirt zinc finger family member 2	protein-coding	1.77754	5.16006	11.7059	4.77455e-13	1.69162e-10	19.7699	Up-regulated
66214	Rgcc	chr14	914	regulator of cell cycle	protein-coding	-1.60201	5.43759	-11.6777	5.0825e-13	1.75681e-10	19.7168	Down-regulated
13723	Emb	chr13	2622	embigin	protein-coding	1.92196	6.42905	13.6966	6.16515e-13	2.0803e-10	19.6921	Up-regulated
231507	Plac8	chr5	696	placenta-specific 8	protein-coding	2.42905	4.97983	12.9899	6.36084e-13	2.09641e-10	19.4915	Up-regulated
15951	Ifi204	chr1	2296	interferon activated gene 204	protein-coding	1.36965	7.09203	11.5457	6.81856e-13	2.1962e-10	19.4086	Up-regulated
664883	Nova1	chr12	7000	NOVA alternative splicing regulator 1	protein-coding	1.49649	6.2406	11.4578	8.30173e-13	2.55765e-10	19.2247	Up-regulated
282619	Sbsn	chr7	2286	suprabasin	protein-coding	2.75199	4.12701	12.7008	7.14391e-13	2.24986e-10	19.2185	Up-regulated
13386	Dlk1	chr12	4811	delta like non-canonical Notch ligand 1	protein-coding	3.46496	1.63467	11.8353	3.58856e-13	1.33834e-10	19.0831	Up-regulated
17082	Il1rl1	chr1	6967	interleukin 1 receptor-like 1	protein-coding	1.43142	6.61337	11.3793	9.90532e-13	2.9489e-10	19.0451	Up-regulated
12578	Cdkn2a	chr4	1136	cyclin dependent kinase inhibitor 2A	protein-coding	-2.03599	4.72975	-11.8637	1.01959e-12	2.9489e-10	19.0439	Down-regulated
11603	Agrn	chr4	7379	agrin	protein-coding	-1.37593	7.34281	-11.3713	1.00847e-12	2.9489e-10	19.0193	Down-regulated
67888	Tmem100	chr11	1764	transmembrane protein 100	protein-coding	1.58906	5.59858	11.2332	1.37891e-12	3.90837e-10	18.7332	Up-regulated
