# Supplementary material for: Fibroblast hierarchy dynamics during mammary gland morphogenesis and tumorigenesis
Source: EMBO J. 2025 Apr 11;44(11):3266–300. doi: 10.1038/s44318-025-00422-3 (PMC12130467; doi:10.1038/s44318-025-00422-3)
Supplement: Supplementary file 5 — Data Set EV4 [file 44318_2025_422_MOESM5_ESM.xlsx]

## Sheet: Sheet1
Dataset EV4. Top marker genes for C0-C7 (raGFP-Wnt1 HAFs)
p_val	avg_log2FC	pct.1	pct.2	p_val_adj	cluster	gene
0	2.44261	0.725	0.058	0	C0	Crabp1
0	2.33287	0.956	0.383	0	C0	Enpp2
0	2.16131	0.647	0.027	0	C0	Pla2g7
0	1.98413	0.84	0.444	0	C0	Mmp3
0	1.89082	0.414	0.025	0	C0	Tnc
0	1.73646	0.542	0.067	0	C0	Ifitm1
0	1.70364	0.782	0.3	0	C0	Spon1
0	1.68681	0.62	0.269	0	C0	Mme
0	1.66895	0.794	0.455	0	C0	Postn
0	1.60181	0.841	0.404	0	C0	Lox
0	1.59911	0.747	0.462	0	C0	Plin2
0	1.58674	0.993	0.653	0	C0	Igfbp7
0	1.56476	0.882	0.406	0	C0	Hsd11b1
0	1.52022	0.89	0.37	0	C0	Cdh11
0	1.4916	0.654	0.118	0	C0	Slit2
0	1.47399	0.461	0.124	0	C0	Rgs2
0	1.44868	0.771	0.323	0	C0	Penk
0	1.39389	0.996	0.988	0	C0	Mt1
0	1.27928	0.821	0.332	0	C0	Crispld2
0	1.26382	0.678	0.2	0	C0	Mdk
0	1.25362	0.97	0.888	0	C0	Lmna
0	1.23092	0.807	0.672	0	C0	Sdc4
0	1.2171	0.428	0.117	0	C0	Rgcc
0	1.21375	0.695	0.394	0	C0	Mmp19
0	1.1929	0.651	0.169	0	C0	Lsamp
0	1.1897	0.982	0.928	0	C0	Aebp1
0	1.18278	0.812	0.511	0	C0	Cfh
0	1.15542	0.78	0.551	0	C0	Hspa1a
0	1.14834	0.623	0.292	0	C0	Id1
0	1.12541	0.857	0.639	0	C0	Pten
0	4.28513	0.979	0.157	0	C1	Pi16
0	3.85184	0.96	0.401	0	C1	Igfbp5
0	3.43866	0.992	0.12	0	C1	Sema3c
0	3.13878	0.996	0.247	0	C1	Anxa3
0	3.10788	0.975	0.166	0	C1	Cd55
0	3.05223	0.776	0.125	0	C1	Ptx3
0	2.60051	0.991	0.291	0	C1	Ackr3
0	2.55921	0.994	0.3	0	C1	Fndc1
0	2.5153	0.795	0.037	0	C1	Smpd3
0	2.5006	0.726	0.062	0	C1	Sbsn
0	2.46178	0.93	0.186	0	C1	Ifi27l2a
0	2.41584	0.987	0.321	0	C1	Creb5
0	2.39707	0.999	0.625	0	C1	Fn1
0	2.37074	0.998	0.693	0	C1	Fbn1
0	2.33958	0.527	0.005	0	C1	Dmkn
0	2.16095	0.759	0.113	0	C1	Gan
0	2.15598	0.975	0.435	0	C1	Cd248
0	2.14535	0.969	0.206	0	C1	Dpp4
0	2.1191	0.994	0.701	0	C1	Ugdh
0	2.11811	0.786	0.012	0	C1	Aldh1a3
0	2.09452	0.99	0.385	0	C1	C3
0	2.0661	0.987	0.321	0	C1	Ly6c1
0	2.03344	0.97	0.486	0	C1	Uap1
0	1.98186	0.913	0.063	0	C1	Efhd1
0	1.88039	0.783	0.282	0	C1	Ptgs2
0	1.87516	0.671	0.04	0	C1	Il33
0	1.8745	0.983	0.618	0	C1	Tgfbr2
0	1.87157	0.994	0.839	0	C1	Marcks
0	1.84039	0.997	0.687	0	C1	Cd34
0	1.83185	0.848	0.153	0	C1	Basp1
0	2.3297	0.465	0.122	0	C2	Fabp4
0	1.90382	0.988	0.821	0	C2	Col6a3
0	1.90002	0.971	0.817	0	C2	Col4a1
0	1.77364	0.998	0.99	0	C2	Col3a1
0	1.74792	0.958	0.733	0	C2	Col5a3
0	1.63545	0.919	0.627	0	C2	Col4a2
0	1.25778	0.998	0.974	0	C2	Sparc
0	1.20152	0.989	0.702	0	C2	Itih5
0	1.09476	0.984	0.888	0	C2	Col6a2
0	1.07598	0.972	0.653	0	C2	Ogn
0	0.976449	0.981	0.889	0	C2	Col5a2
0	0.974168	0.54	0.113	0	C2	Nrep
0	0.964805	0.967	0.742	0	C2	Col5a1
0	0.962779	0.883	0.464	0	C2	Fap
0	0.875558	0.999	0.992	0	C2	Gsn
0	0.844677	0.536	0.073	0	C2	Aoc3
0	0.756251	0.598	0.179	0	C2	Cav1
0	0.723025	0.199	0.004	0	C2	Cd36
0	0.625327	0.332	0.034	0	C2	Olfm2
0	0.566577	0.404	0.064	0	C2	Ntf3
0	0.50373	0.456	0.103	0	C2	Prss12
4.08804e-268	0.857792	0.993	0.941	7.73989e-264	C2	Col6a1
1.30939e-263	0.728786	0.984	0.892	2.47907e-259	C2	Anxa5
1.01205e-257	0.765231	0.974	0.78	1.91611e-253	C2	Fbln2
3.75687e-256	1.3047	0.802	0.458	7.11289e-252	C2	Smoc2
5.39487e-251	0.640045	0.586	0.208	1.02141e-246	C2	Acvr2a
1.65598e-249	1.12157	0.871	0.488	3.13527e-245	C2	Gpx3
4.58264e-244	0.532146	0.463	0.134	8.67631e-240	C2	Fzd4
1.52664e-243	0.517186	0.421	0.116	2.89038e-239	C2	Arsi
1.3467e-242	0.803086	0.341	0.076	2.54971e-238	C2	Ccn5
0	2.49282	0.947	0.418	0	C3	Mgp
0	2.43356	0.803	0.115	0	C3	Gdf10
0	2.21689	0.858	0.292	0	C3	Gas6
0	2.20402	0.827	0.227	0	C3	F3
0	2.12854	0.946	0.681	0	C3	Cxcl12
0	1.63269	0.657	0.135	0	C3	Chrdl1
0	1.51969	0.426	0.004	0	C3	C7
0	1.30159	0.438	0.056	0	C3	Tmem176b
0	1.29183	0.58	0.054	0	C3	Vit
0	1.04147	0.367	0.045	0	C3	Tmem176a
0	0.930535	0.249	0.013	0	C3	Cyp2f2
0	0.811723	0.33	0.033	0	C3	Arhgdib
6.92698e-279	1.64405	0.898	0.566	1.31149e-274	C3	Ltbp4
6.74725e-252	2.07775	0.742	0.321	1.27746e-247	C3	C4b
8.35842e-244	1.00884	0.98	0.968	1.5825e-239	C3	Serping1
1.41044e-243	0.942096	0.428	0.086	2.67039e-239	C3	Meox2
1.02945e-239	1.34193	0.934	0.759	1.94905e-235	C3	Cygb
9.87812e-237	1.25173	0.786	0.317	1.87022e-232	C3	Tgfbi
1.84063e-227	2.12832	0.991	0.957	3.48487e-223	C3	Cst3
1.92055e-219	1.31108	0.778	0.404	3.63617e-215	C3	C2
1.10368e-214	0.822609	0.999	0.993	2.0896e-210	C3	Rps20
1.20001e-213	2.07522	0.555	0.167	2.27198e-209	C3	Igfbp3
1.70313e-210	1.53199	0.708	0.3	3.22453e-206	C3	Fmo2
2.52981e-210	1.12657	0.93	0.708	4.78969e-206	C3	Nfib
1.46803e-204	1.14157	0.612	0.222	2.77942e-200	C3	Cfb
1.70355e-203	0.431916	0.176	0.014	3.22533e-199	C3	Ptch2
4.0212e-189	1.16424	0.865	0.623	7.61333e-185	C3	Il11ra1
2.78142e-186	0.555813	0.315	0.057	5.26606e-182	C3	Slco2b1
1.67568e-185	0.82443	0.998	0.984	3.17256e-181	C3	Rps4x
1.40063e-184	1.59998	0.765	0.399	2.65181e-180	C3	Inmt
3.18818e-148	2.99491	0.989	0.933	6.03618e-144	C4	Lars2
3.6375e-148	1.16936	0.996	1	6.88688e-144	C4	mt-Co3
5.10471e-146	1.47063	0.993	0.997	9.66476e-142	C4	Fosb
2.71932e-143	1.10546	0.996	0.999	5.14849e-139	C4	mt-Atp6
2.85542e-141	1.84529	0.996	0.995	5.40617e-137	C4	Fos
3.1598e-138	1.4397	0.996	0.999	5.98246e-134	C4	Malat1
2.68082e-137	1.2335	0.996	0.998	5.07559e-133	C4	mt-Cytb
8.26215e-137	1.03665	0.996	0.999	1.56427e-132	C4	mt-Co2
4.80985e-131	2.25789	0.986	0.834	9.1065e-127	C4	Brd2
1.97064e-125	1.68751	1	0.998	3.73102e-121	C4	Gm42418
5.48325e-125	0.912483	0.996	0.999	1.03814e-120	C4	mt-Co1
6.07628e-121	1.08286	0.996	0.997	1.15042e-116	C4	mt-Nd4
4.06185e-119	1.79432	0.996	0.977	7.6903e-115	C4	Neat1
4.56151e-113	1.12813	0.996	0.994	8.6363e-109	C4	mt-Nd2
1.01078e-111	1.87789	0.957	0.752	1.91371e-107	C4	Srsf7
1.42273e-110	1.74142	0.993	0.982	2.69365e-106	C4	Dusp1
7.19683e-109	1.44273	0.993	0.992	1.36258e-104	C4	Jun
1.57277e-108	1.6597	0.957	0.799	2.97772e-104	C4	Clk1
6.36804e-103	1.95792	0.975	0.836	1.20566e-98	C4	Txnip
5.44358e-98	1.47066	0.957	0.903	1.03063e-93	C4	Srsf3
1.81187e-95	0.908018	0.996	0.998	3.43041e-91	C4	mt-Nd1
9.74836e-90	1.63222	0.879	0.616	1.84566e-85	C4	Rsrc2
1.74217e-85	1.56729	0.979	0.935	3.29845e-81	C4	Ier2
8.17915e-84	1.99003	0.521	0.152	1.54856e-79	C4	Gm26802
1.1085e-83	1.14641	0.982	0.963	2.09872e-79	C4	mt-Nd3
2.09809e-83	2.09416	0.773	0.421	3.97231e-79	C4	Gm26532
5.12089e-81	1.85565	0.954	0.781	9.69537e-77	C4	Gadd45b
1.25482e-80	1.4069	0.929	0.849	2.37575e-76	C4	Tra2b
6.65658e-80	0.951177	0.996	0.997	1.26029e-75	C4	Egr1
1.95603e-79	1.36498	0.989	0.941	3.70334e-75	C4	AY036118
0	4.45752	0.632	0.011	0	C5	Thbs4
0	4.05717	0.839	0.083	0	C5	Cilp
0	2.26633	0.521	0.014	0	C5	Col8a1
0	1.44796	0.617	0.013	0	C5	Gfra1
0	1.16546	0.456	0.025	0	C5	Bmp5
0	0.905373	0.322	0.003	0	C5	Adamtsl2
0	0.548321	0.264	0.006	0	C5	Ret
0	0.394754	0.203	0.002	0	C5	Mgam
8.86661e-307	2.15439	0.87	0.125	1.67871e-302	C5	Angptl1
3.65953e-269	3.0015	0.962	0.208	6.92858e-265	C5	Hmcn2
8.33156e-251	0.367392	0.199	0.005	1.57741e-246	C5	Mgarp
2.75821e-235	0.615626	0.161	0.003	5.22213e-231	C5	Rgs4
7.38393e-229	0.26514	0.13	0.001	1.398e-224	C5	Sorl1
4.62087e-228	2.46115	0.95	0.196	8.74868e-224	C5	Myoc
8.34093e-194	0.386209	0.249	0.012	1.57919e-189	C5	Nexn
2.67971e-169	1.47325	0.648	0.114	5.0735e-165	C5	Ces1d
5.94039e-166	1.64811	0.816	0.196	1.12469e-161	C5	Abca8b
8.42716e-165	1.91525	0.912	0.26	1.59551e-160	C5	Pcsk6
9.07354e-165	2.18295	0.962	0.338	1.71789e-160	C5	Tgfbi
1.51922e-129	0.265018	0.138	0.005	2.87633e-125	C5	Spta1
3.59447e-129	2.08902	0.996	0.803	6.80542e-125	C5	Fbln2
2.53034e-121	1.00395	0.64	0.142	4.79068e-117	C5	Prss12
1.48823e-120	2.37975	0.556	0.111	2.81766e-116	C5	Mfap4
3.36779e-120	1.08214	0.41	0.059	6.37625e-116	C5	Meox1
1.2178e-118	2.11506	0.977	0.496	2.30566e-114	C5	Smoc2
2.62917e-116	0.592481	0.268	0.025	4.97781e-112	C5	Pde4b
1.96387e-113	1.41958	0.935	0.405	3.7182e-109	C5	Ace
2.73535e-112	0.581364	0.176	0.011	5.17883e-108	C5	Nppc
3.51809e-110	0.938327	0.31	0.036	6.6608e-106	C5	C1qtnf3
6.1492e-108	1.61052	0.985	0.582	1.16423e-103	C5	Ltbp4
0	1.33374	0.455	0.011	0	C6	Ramp3
0	1.03932	0.301	0.003	0	C6	Rxfp1
0	0.859178	0.285	0.005	0	C6	Gdnf
0	0.552262	0.321	0.001	0	C6	Sim2
0	0.496045	0.171	0.001	0	C6	9330188P03Rik
0	0.418047	0.228	0.002	0	C6	Hoxb9
3.83872e-286	1.15014	0.585	0.048	7.26785e-282	C6	Cntfr
6.4141e-276	1.47115	0.52	0.039	1.21438e-271	C6	Aqp1
5.46272e-207	0.261365	0.146	0.003	1.03426e-202	C6	Wnt10a
1.34929e-205	1.88803	0.768	0.128	2.5546e-201	C6	Cthrc1
7.60095e-189	1.24853	0.642	0.088	1.43909e-184	C6	Dlgap1
2.49112e-181	0.261391	0.134	0.003	4.71645e-177	C6	Gabrb1
9.0279e-147	1.043	0.63	0.104	1.70925e-142	C6	Nos1
2.73081e-144	1.26234	0.679	0.132	5.17024e-140	C6	Tbx3
1.50915e-141	0.918592	0.228	0.014	2.85728e-137	C6	Dbpht2
4.27186e-118	0.503432	0.13	0.005	8.0879e-114	C6	Ereg
3.74235e-113	0.953951	0.573	0.107	7.08538e-109	C6	Fcgr2b
3.08087e-112	0.587858	0.159	0.008	5.83301e-108	C6	Bdnf
6.50028e-105	0.336845	0.215	0.017	1.2307e-100	C6	Wnt6
8.21134e-104	1.71147	0.232	0.02	1.55465e-99	C6	Ptn
1.24203e-102	0.818783	0.508	0.095	2.35153e-98	C6	Grem2
2.30552e-99	0.358839	0.22	0.018	4.36504e-95	C6	Drp2
1.56848e-96	0.290079	0.191	0.014	2.96961e-92	C6	Zfp536
6.27036e-95	1.53825	0.894	0.369	1.18717e-90	C6	Sfrp1
4.42248e-85	0.326342	0.191	0.016	8.37308e-81	C6	Plxdc1
1.28439e-82	1.49466	0.581	0.151	2.43174e-78	C6	Tcim
4.76284e-81	1.18783	0.752	0.261	9.01748e-77	C6	Sphk1
1.99024e-80	0.527267	0.317	0.046	3.76812e-76	C6	Amn
1.2258e-79	1.3194	0.902	0.416	2.32081e-75	C6	Mdk
3.00545e-78	0.932578	0.659	0.19	5.69021e-74	C6	Matn2
0	2.73203	0.667	0.002	0	C7	Spp1
0	2.42334	0.833	0.018	0	C7	Thbs4
0	2.06188	0.782	0.02	0	C7	Gfra1
0	1.50403	0.551	0.001	0	C7	Reln
0	1.3909	0.641	0.016	0	C7	Kcnk2
0	1.38	0.577	0.009	0	C7	Smim41
0	1.20868	0.449	0.001	0	C7	Tenm2
0	1.20457	0.474	0.005	0	C7	Foxd1
0	0.934491	0.346	0.001	0	C7	Col26a1
0	0.619637	0.244	0	0	C7	Fat3
0	0.559223	0.244	0.001	0	C7	Col2a1
0	0.545744	0.192	0.001	0	C7	Col9a2
0	0.50227	0.231	0.001	0	C7	Trpm6
0	0.44591	0.192	0.001	0	C7	Gjc3
0	0.329324	0.141	0	0	C7	Pcp4l1
2.12719e-297	0.68663	0.321	0.004	4.02742e-293	C7	Sorcs2
6.33205e-289	0.509465	0.192	0.001	1.19885e-284	C7	Phactr3
1.99702e-282	2.57073	0.308	0.004	3.78096e-278	C7	Angptl7
5.70616e-248	1.50141	0.603	0.02	1.08035e-243	C7	Col8a1
6.04835e-245	2.48414	0.833	0.044	1.14513e-240	C7	Rasgrp2
1.37926e-229	0.358118	0.141	0.001	2.61135e-225	C7	Grin2b
7.18887e-222	0.684507	0.308	0.005	1.36107e-217	C7	Foxd2os
5.68052e-207	0.292294	0.154	0.001	1.07549e-202	C7	Sema3g
6.78899e-202	1.40597	0.628	0.029	1.28536e-197	C7	Sdc3
1.36515e-184	0.361439	0.154	0.001	2.58465e-180	C7	Shisa2
2.43975e-175	0.435697	0.205	0.003	4.61918e-171	C7	Foxd2
1.11762e-167	0.326599	0.167	0.002	2.116e-163	C7	Kank4
1.62422e-158	0.998647	0.436	0.017	3.07513e-154	C7	Plxdc1
2.36002e-148	0.695423	0.192	0.003	4.46823e-144	C7	Gcg
3.03398e-143	0.450779	0.154	0.002	5.74424e-139	C7	Pilrb2
