# Supplementary material for: Fibroblast hierarchy dynamics during mammary gland morphogenesis and tumorigenesis
Source: EMBO J. 2025 Apr 11;44(11):3266–300. doi: 10.1038/s44318-025-00422-3 (PMC12130467; doi:10.1038/s44318-025-00422-3)
Supplement: Supplementary file 6 — Data Set EV5 [file 44318_2025_422_MOESM6_ESM.xlsx]

## Sheet: Sheet1
Dataset EV5. Top marker genes for C0-C6 (raGFP-Wnt1 CAFs)
p_val	avg_log2FC	pct.1	pct.2	p_val_adj	cluster	gene
0	3.7387	0.918	0.263	0	C0	Igfbp2
0	2.79712	0.959	0.446	0	C0	Cxcl14
0	2.26799	0.82	0.397	0	C0	Igfbp3
0	2.21214	0.835	0.148	0	C0	Cdkn2a
0	2.09947	0.944	0.568	0	C0	Cdkn1a
0	2.01174	0.99	0.769	0	C0	Mgp
0	1.99007	0.962	0.719	0	C0	Timp3
0	1.94469	0.983	0.806	0	C0	Col12a1
0	1.90544	0.984	0.655	0	C0	Serpine2
0	1.89581	0.783	0.245	0	C0	Ltbp2
0	1.8951	0.811	0.326	0	C0	Tagln
0	1.86709	0.539	0.04	0	C0	F5
0	1.81437	0.837	0.178	0	C0	Crlf1
0	1.80514	0.981	0.459	0	C0	Spon1
0	1.76591	0.622	0.174	0	C0	Fmod
0	1.76198	0.933	0.309	0	C0	Cpxm2
0	1.69938	0.947	0.504	0	C0	F2r
0	1.66498	0.997	0.899	0	C0	Pmepa1
0	1.65965	0.915	0.537	0	C0	Cilp
0	1.60649	0.783	0.483	0	C0	Mdm2
0	1.58544	0.951	0.485	0	C0	Gask1b
0	1.51927	0.817	0.195	0	C0	Cdkn2b
0	1.51505	0.902	0.58	0	C0	Ccn2
0	1.50496	0.757	0.126	0	C0	Col11a1
0	1.49755	0.927	0.512	0	C0	Gas6
0	1.49304	0.981	0.856	0	C0	Nupr1
0	1.49052	0.921	0.482	0	C0	Lrrc15
0	1.47313	0.994	0.772	0	C0	Rbp1
0	1.3887	0.872	0.245	0	C0	Nkd2
0	1.38741	0.843	0.337	0	C0	Bpgm
0	1.44068	0.632	0.203	0	C1	Ptn
0	0.842863	1	0.999	0	C1	Col1a1
0	0.713429	0.981	0.9	0	C1	Sec61b
0	0.689786	0.999	0.994	0	C1	Serpinh1
0	0.539336	0.998	0.994	0	C1	Rps2
0	0.491267	1	0.999	0	C1	Rpl41
0	0.475938	1	0.999	0	C1	Rpsa
0	0.461766	0.999	0.997	0	C1	Rplp0
6.13792e-296	0.915179	0.934	0.657	1.18253e-291	C1	Meg3
1.48816e-285	0.56341	0.698	0.316	2.86708e-281	C1	Adam12
2.42911e-281	0.832183	0.983	0.895	4.67992e-277	C1	Col6a3
9.80979e-280	0.950118	0.977	0.886	1.88995e-275	C1	Gapdh
1.51789e-279	0.533223	0.392	0.104	2.92437e-275	C1	Slc16a3
6.14982e-278	0.996685	0.903	0.623	1.18482e-273	C1	Cthrc1
1.57676e-276	0.405981	0.998	0.995	3.03778e-272	C1	Rps3
1.74785e-275	0.554809	0.99	0.942	3.3674e-271	C1	Sec61g
2.25716e-271	0.73303	0.771	0.441	4.34864e-267	C1	Fkbp11
2.28828e-262	0.616455	0.977	0.876	4.40861e-258	C1	Rcn3
2.24254e-260	0.483668	0.993	0.966	4.32048e-256	C1	Ppib
2.83983e-258	0.756708	0.794	0.481	5.47122e-254	C1	P4ha2
1.11599e-253	0.899238	0.972	0.833	2.15006e-249	C1	Timp1
1.26301e-250	1.03463	0.813	0.548	2.43332e-246	C1	Pgk1
2.21519e-250	0.623254	1	1	4.26779e-246	C1	Col1a2
7.23181e-240	0.613292	0.922	0.72	1.39328e-235	C1	Ssr2
1.19853e-237	0.589278	0.985	0.927	2.30908e-233	C1	Bsg
1.58417e-237	0.507391	0.995	0.968	3.05207e-233	C1	Npm1
6.17132e-237	0.688267	0.827	0.473	1.18897e-232	C1	Rian
2.84815e-227	0.574773	1	0.999	5.48724e-223	C1	Col3a1
1.33449e-221	1.74715	0.627	0.337	2.57102e-217	C1	Tnc
6.58575e-214	0.797691	0.933	0.787	1.26881e-209	C1	Pkm
0	3.30532	0.966	0.297	0	C2	Sema3c
0	3.28907	0.926	0.434	0	C2	Igfbp5
0	2.76506	0.951	0.496	0	C2	Pi16
0	2.42086	0.92	0.307	0	C2	Cd55
0	2.25815	0.996	0.482	0	C2	Clec3b
0	2.24099	0.989	0.554	0	C2	Cd34
0	2.11496	0.774	0.105	0	C2	Aldh1a3
0	2.10728	0.991	0.504	0	C2	Ly6c1
0	2.05903	0.908	0.331	0	C2	Pcolce2
0	2.02476	0.976	0.75	0	C2	Ugdh
0	2.00109	0.887	0.211	0	C2	Scara5
0	1.99479	0.999	0.726	0	C2	Dpt
0	1.99207	0.951	0.368	0	C2	Ackr3
0	1.92698	0.922	0.36	0	C2	Creb5
0	1.86956	0.964	0.656	0	C2	Htra3
0	1.86882	0.97	0.7	0	C2	Anxa3
0	1.85173	0.972	0.515	0	C2	C3
0	1.84466	0.924	0.498	0	C2	Ptx3
0	1.82461	0.969	0.685	0	C2	Uap1
0	1.81613	0.963	0.439	0	C2	Tnxb
0	1.78074	0.986	0.588	0	C2	Efemp1
0	1.76052	0.955	0.619	0	C2	Heg1
0	1.74254	0.921	0.315	0	C2	Dpp4
0	1.72845	0.767	0.264	0	C2	Sbsn
0	1.72476	0.999	0.827	0	C2	Ly6a
0	1.71978	0.805	0.147	0	C2	Pcsk6
0	1.70709	0.891	0.446	0	C2	Gas7
0	1.69172	0.965	0.636	0	C2	Fndc1
0	1.67677	0.997	0.983	0	C2	Timp2
0	1.642	0.996	0.971	0	C2	Marcks
0	2.63189	0.634	0.079	0	C3	Enpp2
0	2.44161	0.522	0.072	0	C3	Scg3
0	2.24007	0.902	0.521	0	C3	Mmp3
0	1.86995	0.964	0.713	0	C3	Lpl
0	1.6844	0.53	0.099	0	C3	Mme
0	1.63665	0.766	0.319	0	C3	Sparcl1
0	1.41665	0.654	0.247	0	C3	Penk
0	1.25217	0.354	0.019	0	C3	Inmt
0	1.11224	0.411	0.02	0	C3	Lsamp
1.35036e-306	1.15986	0.936	0.749	2.6016e-302	C3	Col4a1
3.04399e-306	1.1087	0.305	0.043	5.86455e-302	C3	Ifitm1
1.76084e-302	1.12486	0.881	0.681	3.39243e-298	C3	Gpm6b
8.42887e-301	1.15384	0.865	0.696	1.62391e-296	C3	Srpx
1.43523e-299	1.22793	0.999	0.997	2.76511e-295	C3	Dcn
6.23108e-296	2.36747	0.582	0.207	1.20048e-291	C3	Apoe
4.46745e-287	1.04179	0.985	0.962	8.60698e-283	C3	H2-D1
1.68576e-286	0.934387	0.991	0.987	3.24779e-282	C3	Lum
2.20395e-274	1.74216	0.938	0.777	4.24613e-270	C3	Apod
6.30977e-271	0.331434	0.124	0.001	1.21564e-266	C3	Nos1
1.47263e-257	0.416102	0.142	0.005	2.83718e-253	C3	Col25a1
5.72688e-248	0.996626	0.871	0.661	1.10334e-243	C3	Col4a2
3.2447e-247	0.564921	0.262	0.04	6.25124e-243	C3	Col13a1
2.64958e-241	1.31625	0.838	0.63	5.10467e-237	C3	Dpep1
1.468e-238	1.07603	0.884	0.606	2.82825e-234	C3	Col15a1
2.15281e-236	0.791784	0.988	0.987	4.14759e-232	C3	B2m
1.42124e-229	1.16831	0.997	0.975	2.73816e-225	C3	Mt1
4.29833e-226	1.66943	0.672	0.325	8.28116e-222	C3	Crabp1
1.6148e-224	1.27073	0.969	0.899	3.11107e-220	C3	Klf9
1.02217e-221	1.09245	0.562	0.237	1.96931e-217	C3	Cp
2.11956e-220	1.10838	0.889	0.739	4.08355e-216	C3	Htra1
0	2.80961	0.95	0.279	0	C4	C1qtnf3
0	2.20872	0.888	0.277	0	C4	Ecrg4
0	1.92872	0.998	0.578	0	C4	Col8a1
0	1.82339	0.528	0.095	0	C4	Thbs4
0	1.51731	0.925	0.376	0	C4	Ddah1
0	1.48621	0.996	0.613	0	C4	Mfap4
0	1.4826	0.973	0.452	0	C4	Pdgfrl
0	1.2701	0.86	0.235	0	C4	Fmod
0	1.26035	0.918	0.407	0	C4	Tgfb3
0	1.17723	0.833	0.219	0	C4	Col8a2
0	0.666045	0.522	0.046	0	C4	Scube2
0	0.571791	0.353	0.03	0	C4	Kcnj15
0	0.50205	0.393	0.028	0	C4	Kcnma1
0	0.387917	0.377	0.035	0	C4	Camk4
1.33974e-306	1.05315	0.512	0.095	2.58115e-302	C4	Aqp5
1.42055e-294	1.00832	0.999	0.989	2.73683e-290	C4	Bgn
1.53311e-290	1.37816	0.969	0.419	2.95369e-286	C4	Cpxm2
2.06696e-289	0.966764	0.246	0.017	3.9822e-285	C4	Comp
6.79671e-289	1.11795	0.892	0.391	1.30945e-284	C4	Clec11a
1.30631e-286	1.6685	0.891	0.386	2.51673e-282	C4	Ccn5
1.59662e-286	1.32933	0.843	0.327	3.07604e-282	C4	Rflnb
4.16628e-283	1.47453	0.943	0.447	8.02676e-279	C4	Ctla2a
1.02827e-258	1.35833	0.992	0.81	1.98106e-254	C4	Aspn
9.90458e-254	1.12647	0.969	0.524	1.90822e-249	C4	Itgbl1
4.52939e-249	1.62977	0.996	0.861	8.72633e-245	C4	Igfbp4
2.97396e-244	0.457317	0.334	0.047	5.72964e-240	C4	Megf6
1.52603e-237	1.35825	0.719	0.244	2.94004e-233	C4	Col11a1
3.70605e-234	1.06866	0.894	0.386	7.14007e-230	C4	Fxyd6
3.86865e-230	1.0989	0.993	0.855	7.45334e-226	C4	Csrp2
5.48431e-209	0.896124	0.879	0.435	1.05661e-204	C4	Ccn4
0	1.60063	0.594	0.088	0	C5	Hmcn2
3.02298e-264	1.66703	0.833	0.366	5.82408e-260	C5	Ltbp4
7.07127e-256	1.38663	0.982	0.852	1.36235e-251	C5	Cygb
1.06977e-232	1.37921	0.951	0.696	2.06102e-228	C5	Nfib
7.60434e-192	0.615247	0.316	0.05	1.46505e-187	C5	Cdh13
5.13339e-188	0.741111	0.421	0.091	9.88999e-184	C5	Abcc9
1.16291e-179	1.2279	0.946	0.767	2.24046e-175	C5	Selenop
2.18804e-172	1.30509	1	0.987	4.21548e-168	C5	Gsn
4.63205e-170	0.345126	0.171	0.014	8.9241e-166	C5	Zim1
2.05377e-169	0.257638	0.134	0.007	3.9568e-165	C5	Slco2b1
6.067e-165	0.986492	0.891	0.573	1.16887e-160	C5	Entpd2
2.19442e-164	1.26693	0.958	0.726	4.22776e-160	C5	Igf1
2.28496e-159	0.75725	1	0.997	4.4022e-155	C5	Dcn
4.47066e-159	1.25504	0.967	0.787	8.61317e-155	C5	Apod
3.82747e-149	0.893817	0.981	0.937	7.374e-145	C5	C1s1
2.88291e-141	0.822746	0.537	0.193	5.55422e-137	C5	Fzd4
4.93443e-137	0.900033	0.953	0.858	9.50667e-133	C5	Prnp
4.35439e-135	0.971493	1	1	8.38916e-131	C5	Fth1
2.60023e-132	0.9903	0.95	0.774	5.0096e-128	C5	Slfn5
7.67002e-128	1.11526	0.873	0.57	1.47771e-123	C5	C4b
2.86495e-127	0.837227	0.992	0.855	5.51962e-123	C5	Ly6a
8.62287e-126	0.809818	0.977	0.564	1.66128e-121	C5	Clec3b
3.91855e-116	0.838019	0.897	0.527	7.54948e-112	C5	Tnxb
5.44596e-113	1.23383	0.874	0.594	1.04922e-108	C5	C3
1.41958e-112	0.792273	0.662	0.33	2.73497e-108	C5	Tmeff2
7.29208e-111	0.440009	0.27	0.058	1.40489e-106	C5	Kcnj8
1.84802e-110	0.960103	0.974	0.771	3.5604e-106	C5	Dpt
1.18961e-109	1.09407	0.176	0.025	2.29191e-105	C5	Myoc
1.19192e-108	1.21218	0.824	0.588	2.29635e-104	C5	Lbp
7.5522e-108	1.18388	0.926	0.739	1.45501e-103	C5	Cxcl12
0	2.39132	1	0.854	0	C6	H2afz
0	2.36534	0.913	0.266	0	C6	Hmgb2
0	2.2288	0.964	0.1	0	C6	Stmn1
0	2.0706	0.666	0.02	0	C6	Top2a
0	2.02106	0.905	0.025	0	C6	Birc5
0	1.9977	0.916	0.21	0	C6	Cks2
0	1.99705	0.863	0.014	0	C6	Mki67
0	1.99026	0.922	0.026	0	C6	Pclaf
0	1.98866	0.78	0.04	0	C6	Cenpa
0	1.82604	0.997	0.79	0	C6	Tuba1b
0	1.82365	0.63	0.011	0	C6	Ube2c
0	1.66035	0.953	0.321	0	C6	Selenoh
0	1.64117	0.616	0.018	0	C6	Prc1
0	1.63593	0.73	0.01	0	C6	Cenpf
0	1.56373	0.848	0.136	0	C6	Smc2
0	1.56046	0.816	0.013	0	C6	Tpx2
0	1.45596	0.9	0.285	0	C6	Smc4
0	1.44007	0.793	0.026	0	C6	Ccnb2
0	1.43912	0.742	0.006	0	C6	Hmmr
0	1.4057	0.787	0.019	0	C6	Anln
0	1.38882	0.89	0.254	0	C6	Tmpo
0	1.34817	0.785	0.016	0	C6	Cdca8
0	1.33315	0.63	0.06	0	C6	Cdk1
0	1.29728	0.194	0.003	0	C6	Hist1h1b
0	1.26919	0.659	0.016	0	C6	Cdc20
0	1.21902	0.666	0.007	0	C6	Cenpe
0	1.18798	0.758	0.023	0	C6	Racgap1
0	1.16025	0.785	0.017	0	C6	Cdca3
0	1.09492	0.811	0.114	0	C6	Lmnb1
0	1.08291	0.79	0.042	0	C6	Diaph3
