# Supplementary material for: Fibroblast hierarchy dynamics during mammary gland morphogenesis and tumorigenesis
Source: EMBO J. 2025 Apr 11;44(11):3266–300. doi: 10.1038/s44318-025-00422-3 (PMC12130467; doi:10.1038/s44318-025-00422-3)
Supplement: Supplementary file 7 — Source data Fig. 2 [file 44318_2025_422_MOESM7_ESM.zip]

Archive with 6 entries (5 files):
- Figure 2/
- __MACOSX/._Figure 2
- Figure 2/Fig 2e pub EdU.tif
- __MACOSX/Figure 2/._Fig 2e pub EdU.tif
- Figure 2/Fig 2c raGFP.tif
- __MACOSX/Figure 2/._Fig 2c raGFP.tif
