# Supplementary material for: Fibroblast hierarchy dynamics during mammary gland morphogenesis and tumorigenesis
Source: EMBO J. 2025 Apr 11;44(11):3266–300. doi: 10.1038/s44318-025-00422-3 (PMC12130467; doi:10.1038/s44318-025-00422-3)
Supplement: Supplementary file 8 — Source data Fig. 3 [file 44318_2025_422_MOESM8_ESM.zip]

Archive with 12 entries (10 files):
- Figure 3/
- __MACOSX/._Figure 3
- Figure 3/.DS_Store
- __MACOSX/Figure 3/._.DS_Store
- Figure 3/Fig 3e/
- __MACOSX/Figure 3/._Fig 3e
- Figure 3/Fig 3f.xlsx
- __MACOSX/Figure 3/._Fig 3f.xlsx
- Figure 3/Fig 3e/Fig 3e CRABP1 _PLACEBO.jpg
- __MACOSX/Figure 3/Fig 3e/._Fig 3e CRABP1 _PLACEBO.jpg
- Figure 3/Fig 3e/Fig 3e CRABP1 MPA.jpg
- __MACOSX/Figure 3/Fig 3e/._Fig 3e CRABP1 MPA.jpg
