# Supplementary material for: Fibroblast hierarchy dynamics during mammary gland morphogenesis and tumorigenesis
Source: EMBO J. 2025 Apr 11;44(11):3266–300. doi: 10.1038/s44318-025-00422-3 (PMC12130467; doi:10.1038/s44318-025-00422-3)
Supplement: Supplementary file 8 — Source data Fig. 3 [file 44318_2025_422_MOESM8_ESM.zip › Figure 3/Fig 3f.xlsx]

## Sheet: Sheet1
Fig 3f. Percentage CRABP1+ cells
	Placebo						MPA+E
Epithelial	2.069	8.558	0.0483	0.0503	0.0486	0.0685	1.678	1.379	0.5326	2.068	1.743	2.661
Distant stroma	0.6495	0.6769	0.0709	0.01	0.3748	0.4089	1.643	1.51	0.0601	0.0775	0.454	0.727
Surrounding stroma	22.71	14.81	6.95	4.949	1.119	1.399	64.93	69.9	63.14	48.93	50.73	40.7
