# Supplementary material for: Fibroblast hierarchy dynamics during mammary gland morphogenesis and tumorigenesis
Source: EMBO J. 2025 Apr 11;44(11):3266–300. doi: 10.1038/s44318-025-00422-3 (PMC12130467; doi:10.1038/s44318-025-00422-3)
Supplement: Supplementary file 9 — Source data Fig. 5 [file 44318_2025_422_MOESM9_ESM.zip]

Archive with 28 entries (24 files):
- Figure 5/
- __MACOSX/._Figure 5
- Figure 5/Fig 5b 5h 5i.xlsx
- __MACOSX/Figure 5/._Fig 5b 5h 5i.xlsx
- Figure 5/.DS_Store
- __MACOSX/Figure 5/._.DS_Store
- Figure 5/Fig 5a/
- __MACOSX/Figure 5/._Fig 5a
- Figure 5/Fig 5h/
- __MACOSX/Figure 5/._Fig 5h
- Figure 5/Fig 5i/
- __MACOSX/Figure 5/._Fig 5i
- Figure 5/Fig 5a/Fig 5a_Wnt1_Basal+CAF.tif
- __MACOSX/Figure 5/Fig 5a/._Fig 5a_Wnt1_Basal+CAF.tif
- Figure 5/Fig 5a/Fig 5a_Wnt1_LP+CAF.tif
- __MACOSX/Figure 5/Fig 5a/._Fig 5a_Wnt1_LP+CAF.tif
- Figure 5/Fig 5a/Fig 5a_Wnt1_Basal+HAF.tif
- __MACOSX/Figure 5/Fig 5a/._Fig 5a_Wnt1_Basal+HAF.tif
- Figure 5/Fig 5a/Fig 5a_Wnt1_LP+HAF.tif
- __MACOSX/Figure 5/Fig 5a/._Fig 5a_Wnt1_LP+HAF.tif
- Figure 5/Fig 5h/Fig 5h CRABP1 hyper.jpg
- __MACOSX/Figure 5/Fig 5h/._Fig 5h CRABP1 hyper.jpg
- Figure 5/Fig 5h/Fig 5h CRABP1 ctrl.jpg
- __MACOSX/Figure 5/Fig 5h/._Fig 5h CRABP1 ctrl.jpg
- Figure 5/Fig 5i/Fig 5i MAX_CRABP1 MGhyper.tif
- __MACOSX/Figure 5/Fig 5i/._Fig 5i MAX_CRABP1 MGhyper.tif
- Figure 5/Fig 5i/Fig 5i MAX_CRABP1 control.tif
- __MACOSX/Figure 5/Fig 5i/._Fig 5i MAX_CRABP1 control.tif
