# Supplementary material for: Fibroblast hierarchy dynamics during mammary gland morphogenesis and tumorigenesis
Source: EMBO J. 2025 Apr 11;44(11):3266–300. doi: 10.1038/s44318-025-00422-3 (PMC12130467; doi:10.1038/s44318-025-00422-3)
Supplement: Supplementary file 9 — Source data Fig. 5 [file 44318_2025_422_MOESM9_ESM.zip › Figure 5/Fig 5b 5h 5i.xlsx]

## Sheet: Sheet1
Fig 5b. Number of organoids
HAF	CAF
40	155
57	140
10	203
22	145
Fig 5h. Percentage CRABP1+ cells (IHC)
Control	Hyperplastic
10.73	26.62
10.8	18.7
3.971	15.25
	22.52
Fig 5i. Percentage CRABP1+ cells (IF)
GFP+		GFP-
Control	Hyperplasia	Control	Hyperplasia
0.404858	6.64962	0	0
0.806452	7.23404	0	0.0997009
1.57729	9.04977	0	0.671501
5.77778	12.1457	0.538213	0.703125
