# Supplementary material for: Fibroblast hierarchy dynamics during mammary gland morphogenesis and tumorigenesis
Source: EMBO J. 2025 Apr 11;44(11):3266–300. doi: 10.1038/s44318-025-00422-3 (PMC12130467; doi:10.1038/s44318-025-00422-3)
Supplement: Supplementary file 10 — Source data Fig. 6 [file 44318_2025_422_MOESM10_ESM.zip]

Archive with 16 entries (14 files):
- Figure 6/
- __MACOSX/._Figure 6
- Figure 6/.DS_Store
- __MACOSX/Figure 6/._.DS_Store
- Figure 6/Fig 6k.xlsx
- __MACOSX/Figure 6/._Fig 6k.xlsx
- Figure 6/Fig 6k/
- __MACOSX/Figure 6/._Fig 6k
- Figure 6/Fig 6k/Fig 6k_CD34+ vehicle 10X.jpg
- __MACOSX/Figure 6/Fig 6k/._Fig 6k_CD34+ vehicle 10X.jpg
- Figure 6/Fig 6k/Fig 6k_CD34+ etoposide 10X.jpg
- __MACOSX/Figure 6/Fig 6k/._Fig 6k_CD34+ etoposide 10X.jpg
- Figure 6/Fig 6k/Fig 6k_CD34- vehicle 10X.jpg
- __MACOSX/Figure 6/Fig 6k/._Fig 6k_CD34- vehicle 10X.jpg
- Figure 6/Fig 6k/Fig 6k_CD34- etoposide 10X.jpg
- __MACOSX/Figure 6/Fig 6k/._Fig 6k_CD34- etoposide 10X.jpg
