# Supplementary material for: Fibroblast hierarchy dynamics during mammary gland morphogenesis and tumorigenesis
Source: EMBO J. 2025 Apr 11;44(11):3266–300. doi: 10.1038/s44318-025-00422-3 (PMC12130467; doi:10.1038/s44318-025-00422-3)
Supplement: Supplementary file 10 — Source data Fig. 6 [file 44318_2025_422_MOESM10_ESM.zip › Figure 6/Fig 6k.xlsx]

## Sheet: Sheet1
Fig 6k. Percentage beta-galactosidase positive cells
CD34+ CAF vehicle	CD34- CAF vehicle	CD34+ CAF + etoposide	CD34- CAF + etoposide
3.14	11.42	18.02	37.41
3.25	6.23	25	27.89
1.62	16.14	32.2	61.74
1.2	21.31	32.08	45.95
1.84	9.36	18.28	37.25
2.34	8.6	15.91	23.16
5.22	5.19	23.38	39.51
4.14	5.34	27.94	37.97
