# Supplementary material for: Fibroblast hierarchy dynamics during mammary gland morphogenesis and tumorigenesis
Source: EMBO J. 2025 Apr 11;44(11):3266–300. doi: 10.1038/s44318-025-00422-3 (PMC12130467; doi:10.1038/s44318-025-00422-3)
Supplement: Supplementary file 11 — Source data Fig. 7 [file 44318_2025_422_MOESM11_ESM.zip]

Archive with 22 entries (20 files):
- Figure 7/
- __MACOSX/._Figure 7
- Figure 7/Fig 7e_WB.tif
- __MACOSX/Figure 7/._Fig 7e_WB.tif
- Figure 7/.DS_Store
- __MACOSX/Figure 7/._.DS_Store
- Figure 7/Fig 7c/
- __MACOSX/Figure 7/._Fig 7c
- Figure 7/Fig 7d.xlsx
- __MACOSX/Figure 7/._Fig 7d.xlsx
- Figure 7/Fig 7c/Fig 7c_sgNT 1799 etoposide_10X.jpg
- __MACOSX/Figure 7/Fig 7c/._Fig 7c_sgNT 1799 etoposide_10X.jpg
- Figure 7/Fig 7c/Fig 7c_sgWnt9a 2194 vehicle_10X.jpg
- __MACOSX/Figure 7/Fig 7c/._Fig 7c_sgWnt9a 2194 vehicle_10X.jpg
- Figure 7/Fig 7c/Fig 7c_sgWnt9a 2195 vehicle_10X.jpg
- __MACOSX/Figure 7/Fig 7c/._Fig 7c_sgWnt9a 2195 vehicle_10X.jpg
- Figure 7/Fig 7c/Fig 7c_sgNT 1799 vehicle_10X.jpg
- __MACOSX/Figure 7/Fig 7c/._Fig 7c_sgNT 1799 vehicle_10X.jpg
- Figure 7/Fig 7c/Fig 7c_sgWnt9a 2194 etoposide_10X.jpg
- __MACOSX/Figure 7/Fig 7c/._Fig 7c_sgWnt9a 2194 etoposide_10X.jpg
- Figure 7/Fig 7c/Fig 7c_sgWnt9a 2195 etoposide_10X.jpg
- __MACOSX/Figure 7/Fig 7c/._Fig 7c_sgWnt9a 2195 etoposide_10X.jpg
