# Supplementary material for: Fibroblast hierarchy dynamics during mammary gland morphogenesis and tumorigenesis
Source: EMBO J. 2025 Apr 11;44(11):3266–300. doi: 10.1038/s44318-025-00422-3 (PMC12130467; doi:10.1038/s44318-025-00422-3)
Supplement: Supplementary file 11 — Source data Fig. 7 [file 44318_2025_422_MOESM11_ESM.zip › Figure 7/Fig 7d.xlsx]

## Sheet: Sheet1
Fig 7d. Percentage beta-galactosidase positive cells
sgNon-target #1799 + etoposide	sgWnt9a #2194 + etoposide	sgWnt9a #2195 + etoposide
1.1	0.63	0.69
0.9	0.76	0.7
1.07	0.55	0.57
0.93	0.6	0.67
0.91	0.62	0.71
1.09	0.55	0.61
1.09	0.63	0.88
0.91	0.73	0.68
