# Supplementary material for: Fibroblast hierarchy dynamics during mammary gland morphogenesis and tumorigenesis
Source: EMBO J. 2025 Apr 11;44(11):3266–300. doi: 10.1038/s44318-025-00422-3 (PMC12130467; doi:10.1038/s44318-025-00422-3)
Supplement: Supplementary file 12 — EV Figure Source data [file 44318_2025_422_MOESM12_ESM.zip]

Archive with 18 entries (15 files):
- Figure EV4/
- __MACOSX/._Figure EV4
- Figure EV4/.DS_Store
- __MACOSX/Figure EV4/._.DS_Store
- Figure EV4/Fig EV4ji/
- __MACOSX/Figure EV4/._Fig EV4ji
- Figure EV4/Fig EV4i EV4j.xlsx
- __MACOSX/Figure EV4/._Fig EV4i EV4j.xlsx
- Figure EV4/Fig EV4j/
- __MACOSX/Figure EV4/._Fig EV4j
- Figure EV4/Fig EV4ji/Fig EV4i_GFP+.tiff
- __MACOSX/Figure EV4/Fig EV4ji/._Fig EV4i_GFP+.tiff
- Figure EV4/Fig EV4ji/Fig EV4i_GFP-.tiff
- __MACOSX/Figure EV4/Fig EV4ji/._Fig EV4i_GFP-.tiff
- Figure EV4/Fig EV4j/Fig EV4j_CD34hi.tiff
- __MACOSX/Figure EV4/Fig EV4j/._Fig EV4j_CD34hi.tiff
- Figure EV4/Fig EV4j/Fig EV4j_CD34lo.tiff
- __MACOSX/Figure EV4/Fig EV4j/._Fig EV4j_CD34lo.tiff
