# Supplementary material for: Fibroblast hierarchy dynamics during mammary gland morphogenesis and tumorigenesis
Source: EMBO J. 2025 Apr 11;44(11):3266–300. doi: 10.1038/s44318-025-00422-3 (PMC12130467; doi:10.1038/s44318-025-00422-3)
Supplement: Supplementary file 12 — EV Figure Source data [file 44318_2025_422_MOESM12_ESM.zip › Figure EV4/Fig EV4i EV4j.xlsx]

## Sheet: Sheet1
Fig. EV4i. Number of basal colonies
GFP-	GFP+
22.6667	16.3333
25	19
24.3333	5.33333
21.6667	7
22.3333	7.33333
18.3333	10.3333
Fig. EV4j. Number of basal colonies
PdpnhiCD34hi	PdpnloCD34lo
21.3333	9.33333
33	15.3333
19.6667	17
38	16.3333
36.6667	25.3333
